# Supplementary material for: Synthesis of Mixed Arylalkyl Tertiary Phosphines via the Grignard Approach
Source: Molecules. 2022 Jul 1;27(13):4253. doi: 10.3390/molecules27134253 (PMC9268331; doi:10.3390/molecules27134253)
Supplement: Supplementary file 1 [file molecules-27-04253-s001.zip]

Archive with 1 entries (1 files):
- molecules-1775170-supplementary.pdf
